# Supplementary material for: TGFβ1+CCR5+ neutrophil subset increases in bone marrow and causes age-related osteoporosis in male mice
Source: Nat Commun. 2023 Jan 11;14:159. doi: 10.1038/s41467-023-35801-z (PMC9834218; doi:10.1038/s41467-023-35801-z)
Supplement: Supplementary file 4 — Source Data [file 41467_2023_35801_MOESM4_ESM.zip]

Archive with 15 entries (12 files):
- Source data/
- Source data/Primers for chemokine genes-Fig. 5a.xlsx
- __MACOSX/
- __MACOSX/Source data/
- __MACOSX/Source data/._Primers for chemokine genes-Fig. 5a.xlsx
- Source data/Heatmap-Log2-Fig. 5a.csv
- __MACOSX/Source data/._Heatmap-Log2-Fig. 5a.csv
- Source data/Original blots-2022 NC resubmission.TIF
- __MACOSX/Source data/._Original blots-2022 NC resubmission.TIF
- Source data/Information about Abs and reagents.xlsx
- __MACOSX/Source data/._Information about Abs and reagents.xlsx
- Source data/Inventory of Supporting Information.docx
- __MACOSX/Source data/._Inventory of Supporting Information.docx
- Source data/Original data for all dot plots.xlsx
- __MACOSX/Source data/._Original data for all dot plots.xlsx
