# Supplementary material for: TGFβ1+CCR5+ neutrophil subset increases in bone marrow and causes age-related osteoporosis in male mice
Source: Nat Commun. 2023 Jan 11;14:159. doi: 10.1038/s41467-023-35801-z (PMC9834218; doi:10.1038/s41467-023-35801-z)
Supplement: Supplementary file 4 — Source Data [file 41467_2023_35801_MOESM4_ESM.zip › Source data/Primers for chemokine genes-Fig. 5a.xlsx]

## Sheet: Combined
	Primer for quantitative RT-PCR
CCL1-F	CGTGTGGATACAGGATGTTGACAG
CCL1-R	AGGAGGAGCCCATCTTTCTGTAAC
CCL2-F	GCATCCACGTGTTGGCTCA
CCL2-R	CTCCAGCCTACTCATTGGGATCA
CCL3-F	TGAAACCAGCAGCCTTTGCTC
CCL3-R	AGGCATTCAGTTCCAGGTCAGTG
CCL4-F	CTGCTCTCCAGCGCTCTCA
CCL4-R	GTAAGAAAAGCAGCAGGCGG
CCL5-F	GACACCACACCCTGCTGCT
CCL5-R	TACTCCTTGATGTGGGCACG
CCL6-F	AGCGATCGGAGAGTTCAGAGGTG
CCL6-R	TTCACCCCAAGAGCCCAGTTTCA
CCL7-F	ACGCTTCTGTGCCTGCTGCTCATAG
CCL7-R	GTAAAAATGGGGAAAGGGGGAGAAT
CCL8-F	AGTGCTTCTTTGCCTGCTGCTCATAG
CCL8-R	ATGAGAAAACACGCAGCCCAGGCACC
CCL9/10-F	AAC AGA GAC AAA AGA AGT CCA GAG
CCL9/10-R	CTT GCT GAT AAA AGA TGA TGC CC
CCL11-F	GGCTGACCTCAAACTCACAGAAA
CCL11-R	ACATTCTGGCTTGGCATGGT
CCL12-F	CTATGCCTCCTGCTCATAGC
CCL12-R	CTTAACCCACTTCTCCTTGG
CCL17-F	CAAGCTCATCTGTGCAGACC
CCL17-R	CGCCTGTAGTGCATAAGAGTCC
CCL19-F	GGCACCAATGATGCTGAAGA
CCL19-R	GAAGTTCCTCACGATGTACCCAG
CCL20-F	TCCTGGCTGCTTTGATGTCA
CCL20-R	TCAAAGTTGCTTGCTGCTTCTG
CCL21-F	GGG GAA CCT CTA AGT CTG GA
CCL21-R	TGC TGT CTC CTT CCT CAT TC
CCL22-F	AAGACAGTATCTGCTGCCAGG
CCL22-R	GATCGGCACAGATATCTCGG
CCL24-F	TCTGTGACCATCCCCTCATCTTG
CCL24-R	AGCAGCTTGGGGTCAGTACA
CCL25-F	GGC GAT GAG AAT CTT GAC AG
CCL25-R	TAG CCA ATA GCT CCT TGG TG
CCL26-F	GTTCTCCTGGCCATCTTCCTCA
CCL26-R	AATATCACACCGTCACTGGTGC
CCL28-F	CTCATGGCTGTGGCTGTGT
CCL28-R	GTACGATTGTGCGGGCTGAT
CXCL1-F	GCTTGAAGGTGTTGCCCTCAG
CXCL1-R	AAGCCTCGCGACCATTCTTG
CXCL2-F	GCGCTGTCAATGCCTGAAGA
CXCL2-R	TTTGACCGCCCTTGAGAGTG
CXCL3-F	AGA TCT CAC CAC AGC CCT TC
CXCL3-R	AAC CCT TGG TAG GGT GTT CA
CXCL4-F	CCC TAG ACC CAT TTC CTC AA
CXCL4-R	AGA AAC AAC AGG CCC AGA AG
CXCL5-F	GCC CTA CGG TGG AAG TCA TA
CXCL5-R	AGT GCA TTC CGC TTA GCT TT
CXCL6-F	TGG ATC CAG AAG CTC CTG TGA
CXCL6-R	TGC ATT CCG CTT AGC TTT CTT T
CXCL7-F	CAC TGC TCT TCA TTA TGG GC
CXCL7-R	GGT CAG TAA CCT TCC AAG
CXCL8-F	CTGGCCGTGGCTCTCTTG
CXCL8-R	CCTTGGCAAAACTGCACCTT
CXCL9-F	TGCAAGGAACCCCAGTAGTGA
CXCL9-R	GGTGGATAGTCCCTTGGTTGG
CXCL10-F	TGAAATTATTCCTGCAAGCCAA
CXCL10-R	CAGACATCTCTTCTCACCCTTCTTT
CXCL11-F	CAAGGCTTCCCCATGTTCA
CXCL11-R	CCACTTTCACTGCTTTTACCCC
CXCL12-F	GTC CTC TTG CTG TCC AGC TC
CXCL12-R	TTT CAG ATG CTT GAC GTT GG
CXCL13-F	GACGCTTCATTGATCGAATTCA
CXCL13-R	TTCCAGACTATGATTTCTTTTCTTGG
CXCL14-F	AGC ATG AGG CTC CTG G
CXCL14-R	CTA TTC TTC GTA GAC C
CXCL15-F	ATG GCT GCT CAA GGC TGG TC
CXCL15-R	TTA GGC ATC ACT TGT C
CXCL16-F	ATG AGG CGG GGC TTT GGA C
CXCL16-R	CTA GGG TCT TGG TTC AAC AG
CX3CL1-F	CTGACCCGAAGGAGAAATGGG
CX3CL1-R	CGGATTCAGGCTTTGTCAGGG
XCL1-F	GACTTTCCTGGGAGTCTGCTG
XCL1-R	CGCTGCTTTCACCCATTTGG
