# Supplementary material for: TGFβ1+CCR5+ neutrophil subset increases in bone marrow and causes age-related osteoporosis in male mice
Source: Nat Commun. 2023 Jan 11;14:159. doi: 10.1038/s41467-023-35801-z (PMC9834218; doi:10.1038/s41467-023-35801-z)
Supplement: Supplementary file 4 — Source Data [file 41467_2023_35801_MOESM4_ESM.zip › Source data/Heatmap-Log2-Fig. 5a.csv]

Gene	Adult-WT1	Adult-WT2	Adult-WT3	Adult-WT4	Adult-cKO1	Adult-cKO2	Adult-cKO3	Aged-WT1	Aged-WT2	Aged-WT3
Xcl-1	-0.22	-2.61	-0.53	0.11	-5.45	-4.48	-1.46	1.87	2.58	2.39
Cx3cl-1	0.13	1.07	-1.14	-0.05	-0.73	-1.79	-0.57	-1.95	-1.66	-2.03
Cxcl-1	0.47	0.47	0.28	0.48	-0.95	-0.04	-5.17	-0.98	0.93	-1.15
Cxcl-2	-0.95	0.83	0.38	0.65	1.03	1.46	0.19	1.72	2.41	2.51
Cxcl-3	0.62	0.22	-0.46	0.25	-0.21	-0.44	-1.93	-0.88	0.49	-3.02
Cxcl-4	0.63	0.58	-0.38	0.13	-2.40	-2.08	-3.32	-4.40	-1.74	-2.37
Cxcl-5	0.14	0.56	1.09	1.57	0.60	0.89	0.89	-1.95	0.14	-1.55
Cxcl-6	-0.12	-0.15	1.20	1.06	-1.15	-0.90	-3.20	0.01	0.07	-1.16
Cxcl-7	0.92	-0.23	0.28	0.88	-1.64	-0.54	-2.52	0.24	1.20	1.12
Cxcl-8	0.27	0.85	0.12	1.10	-1.21	0.26	-4.10	1.75	2.54	2.16
Cxcl-10	0.14	0.27	-0.13	0.37	1.04	0.79	2.10	-0.89	0.10	-1.31
Cxcl-12	0.16	-0.15	0.22	0.38	2.01	2.34	2.15	3.01	2.77	1.73
Cxcl-14	0.51	1.28	0.27	0.75	0.24	0.70	-0.44	1.74	1.17	1.55
Cxcl-15	-0.01	0.07	0.22	0.57	0.18	0.04	-0.36	-0.64	1.00	0.47
Cxcl-16	0.10	-0.17	-0.27	0.48	0.86	1.15	1.47	2.48	3.10	3.31
Ccl-2	-0.30	0.05	0.41	-0.50	-2.42	-0.97	-2.51	-2.54	-2.40	-1.77
Ccl-3	-0.07	0.42	0.32	-0.05	0.89	-0.27	-0.20	3.25	3.63	3.70
Ccl-4	-1.91	0.03	0.09	0.84	-1.07	0.97	-0.99	-0.84	1.33	0.94
Ccl-5	-0.36	0.64	-0.48	0.21	1.91	2.55	2.16	3.28	2.59	2.97
Ccl-6	0.68	0.28	-0.28	0.17	0.91	-0.60	-0.59	-0.58	-0.09	0.02
Ccl-7	-0.14	0.03	-0.41	-1.18	-0.82	-0.31	-1.61	1.01	1.61	1.78
Ccl-8	0.75	0.79	0.27	0.66	0.89	0.05	-0.42	2.71	2.35	2.54
Ccl-9/10	0.27	-0.26	0.52	0.35	-0.17	-1.57	-0.67	1.69	1.08	1.17
Ccl-11	0.53	0.00	0.45	1.02	-1.17	0.28	-1.36	-1.08	0.64	0.66
Ccl-12	-0.05	-0.73	-0.31	0.12	2.44	1.63	2.09	2.60	1.93	2.89
Ccl-17	0.45	0.93	0.55	0.06	-10.65	-0.29	-0.28	0.06	0.53	0.05
Ccl-19	-0.47	0.64	0.32	-0.50	2.23	1.75	1.17	-2.65	-2.99	-1.65
Ccl-20	0.94	0.89	0.18	0.84	-0.44	0.11	-0.14	0.45	1.34	0.73
Ccl-21	-0.13	0.01	0.54	0.92	2.76	2.39	2.33	0.72	-0.02	-0.02
Ccl-22	0.96	1.18	0.04	0.73	0.36	0.10	1.48	-0.33	1.36	-0.27
Ccl-24	0.20	0.05	0.19	0.36	1.20	2.49	1.99	3.04	2.85	2.46
Ccl-25	0.04	0.21	0.05	0.77	-1.76	-0.77	-0.98	-0.08	0.13	-0.40
Ccl-26	0.14	0.32	0.41	0.39	-1.37	-1.30	-1.30	-1.23	-0.57	-0.95
Ccl-28	0.35	0.41	0.37	0.50	0.13	0.30	-0.01	1.36	1.32	1.05
