# Supplementary material for: TGFβ1+CCR5+ neutrophil subset increases in bone marrow and causes age-related osteoporosis in male mice
Source: Nat Commun. 2023 Jan 11;14:159. doi: 10.1038/s41467-023-35801-z (PMC9834218; doi:10.1038/s41467-023-35801-z)
Supplement: Supplementary file 4 — Source Data [file 41467_2023_35801_MOESM4_ESM.zip › Source data/Information about Abs and reagents.xlsx]

## Sheet: Sheet1
Antibody name	Company	Catalog	Clone	Application	Dilution
Rabbit polyclonal anti-TRAF3	Santa Cruz	sc-947	M-20	WB	1:500
Mouse monoclonal anti-Ubiquitin	Santa Cruz	sc-8017	P4D1	WB	1:200
Rabbit polyclonal anti-RelB	Santa Cruz	sc-226	C-19	WB	1:500
Mouse monoclonal anti-GAPDH	Santa Cruz	sc-32233	6C5	WB	1:500
Rabbit polyclonal anti-p52	CST	4882s	N/A	WB	1:500
PE/Cy7-conjugated anti-B220	Biolegend	103222	RA3-6B2	Flow	1:100
FITC-conjugated anti-CD45	eBioscience	11-0451-82	30-F11	Flow	1:100
APC-conjugated anti-CD45	eBioscience	17-0454-82	104	Flow	1:100
PE/Cy7-conjugated anti-Sca1	eBioscience	25-5981-81	D7	Flow	1:100
PE-conjugated anti-TGFβ1	Biolegend	141403	TW7-16B4	Flow	1:100
APC-conjugated anti-CD11b	eBioscience	17-0112-83	M1/70	Flow	1:100
PE/Cy5.5-conjugated anti-Gr1	eBioscience	35-5931-80	RB6-8C5	Flow	1:100
BV605-conjugated anti-CD115 (CSF1R)	Biolegend	135517	AFS98	Flow	1:100
PE/Cy7-conjugated anti-CD11b	eBioscience	25-0112-82	M1/70	Flow	1:100
APC-conjugated anti-Ly6C	eBioscience	17-5932-82	HK1.4	Flow	1:100
APC/Cy7-conjugated anti-Ly6G	Biolegend	127624	1A8	Flow	1:100
BB515-conjugated anti-CCR5 (CD195)	BD	566208	C34-3448	Flow	1:100
PE/Cy7-conjugated anti-CD3e	eBioscience	25-0031-82	145-2C11	Flow	1:100
Rabbit monoclonal anti-Ki67	Abcam	ab15580	N/A	IF	1:500
Rabbit monoclonal anti-p16INK4a	Abcam	ab241543	PABLO33B	IF	1:400
AF488-conjugated goat anti-rabbit IgG	Abcam	ab150077	N/A	IF	1:1000
Reagent name	Company	Catalog
Recombinant murine TGFβ1	R&D	7666-MB
recombinant mouse ICAM-1	R&D	796-IC-050
Anti-PE MicroBeads	Miltenyi Biotec	130-048-801
Neutrophil Isolation Kits	Miltenyi Biotec	130-097-658
Maraviroc	Sigma-Aldrich	PZ0002
Osteocalcin ELISA kit	LifeSpan BioScience	LS-F22474
TRACP5b ELISA kit	MyBioSource	MBS763504
TGFβ1 ELISA kit	R&D system	DY1679-05
