# Supplementary material for: TGFβ1+CCR5+ neutrophil subset increases in bone marrow and causes age-related osteoporosis in male mice
Source: Nat Commun. 2023 Jan 11;14:159. doi: 10.1038/s41467-023-35801-z (PMC9834218; doi:10.1038/s41467-023-35801-z)
Supplement: Supplementary file 4 — Source Data [file 41467_2023_35801_MOESM4_ESM.zip › Source data/Original data for all dot plots.xlsx]

## Sheet: Figure1
Fig. 1a	TGFb1 levels (ng/ml)
	4-M	22-M	4-M	22-M	4-M	22-M
	Bone		BM-Plasma		BMC
	19.7536	32.8241	3.01988	3.47565	34.0914	58.6113
	20.4901	34.6707	5.59452	3.93196	38.1901	43.3641
	23.6922	33.3989	4.2991	8.71207	32.5948	58.8755
	26.0877	25.3212	3.47489	2.38634	37.7165	38.4273
	20.8069	17.1564	4.20719	6.34203	29.8685	58.2157
	23.5843	32.9389	5.31557	4.11537	28.4116	61.9376
	31.2257	30.5456	5.87422	6.15466	39.8579	59.1401
Fig. 1b	No. of TGFb1+ cells (×10^6)
	Surface		Intra-cellular
	4-m	22-m	4-m	22-m
	0.741	0.923	7.569	14.833
	0.435	1.417	8.185	15.815
	0.557	4.617	9.108	16.924
	0.987	1.232	8.371	18.216
	0.369	2.215	9.354	21.108
	0.374	1.847	14.094	22.092
	0.677	1.478	13.48	24.308
Fig. 1C	% in TGFb1+ cells
		Cells	TGF-beta+	CD45+	CD45-	CD45-sca-1+	B220+	CD3e+	CD11c+	Gr1+CD11b+
	Specimen_001_MSC-TGFB-1.fcs	66.5	11.92	93.87	6.106	0.636	2.76	2.17	4.88	76.2
	Specimen_001_MSC-TGFB-2.fcs	74	12.9333	93.79	6.193	0.753	3.33	2.63	6.72	75
	Specimen_001_MSC-TGFB-3.fcs	72.3667	8.27	87.67	12.32	1.22	3.37	1.59	5.1	77.1
	Specimen_001_MSC-TGFB-4.fcs	65.6333	12.0467	93.1	6.881	0.551	2.9	1.91	5.18	77.4
	Mean	69.625	11.2925	92.1075	7.875	0.79	3.09	2.075	5.47	76.425
	SD	4.17757	2.06481	2.97846	2.98354	0.298388	0.30605	0.439507	0.842931	1.07819
Fig. 1f-g	% in TGFb1+CD11b+ cells (Surface)				% in TGFb1+CD11b+ cells (Intracellular)
	Ly6Chi/6G-	Ly6Clow/6G-	Ly6C-/6G+		Ly6Chi/6G-	Ly6Clow/6G-	Ly6C-/6G+
	59.3	3.56	28.1	Young	37	6.2	45.4	Young
	63.6	4.41	23.3		45.7	6.97	37.1
	56	3.63	31.9		37.1	6.7	46.5
	57.7	5.21	28.6		32.6	4.98	54.4
	59.4	4.33	28.2		33	5.72	53.6
	58.5	4.18	29.2		20.5	5.78	67.4
	51.4	3.84	38.4		19.5	4.63	70
	36.5	5.32	49.8	Aged	19.1	4.82	69.4	Aged
	53.7	7.71	29.8		28.1	4.88	58.8
	40.8	5.61	39.7		20.7	4.14	66
	37.6	5.36	49.8		15.1	6.55	71.1
	44.1	4.71	46.1		24.3	6.61	64.2
	46.1	5.58	40.6		13.7	6.73	73.1
	26.3	6.31	63.8		24	15.1	54.6
Fig. 1j			% of CD11b+TGFb1+Ly6C-6G+ cells
		Mouse ID	Spleen	Lymph nodes	P-blood
	Young 2-M	T3P-43-1	0.33	0.042886	0.913
		T3P-43-2	0.3693	0.051757	0.997
		T3P-43-3	0.404	0.091549	1.028
		T3P-43-4	0.637	0.075693	1.108
		T3P-43-5	0.63	0.067218	1.231
	Aged 24-M	T3P-43-6	0.04	0.009226	0.434
		T3P-43-7	0.082	0.025467	0.451
		T3P-43-8	0.061	0.00966	0.692
		T3P-43-9	0.151	0.03536	0.689
		T3P-43-10	0.149	0.018428	0.895

## Sheet: Figure2
Fig. 2a	ALP+ area (mm2/well)
	Ratio		Young Ly6G+			Aged Ly6G+
	0	1	15.6863	19.5086	18.9952	13.9111	13.2481	12.7444
	0.5	1	24.0126	31.9	33.9694	25.7	26.1196	20.8388
	1	1	25.9562	37.0609	40.8657	20.7673	22.7151	19.669
	2	1	18.0512	25.9719	27.2198	11.8011	11.2198	10.9855
	4	1	10.6446	11.2689	12.9617	5.853	5.59628	5.68589
	8	1	0.342691	0.429272	0.489213	1.00446	0.540072	0.764093
	Ly6G+	Pre-Ob
Fig. 2c	Active TGFb1 (pg/ml)
	Young	Aged
	87.713	165.752
	93.15	198.633
	105.478	226.042
	121.924	269.864
	160.272	376.718
Fig. 2d	ALP+ Ar. (cm2/well)
	TN	Ctrl	Y	Y	Ctrl	A	A
	1D11	neg	neg	Positive	neg	neg	Positive
		1.14	0.605	1.094	1.058	0.291	1.349
		1.163	0.64	1.117	1.093	0.442	1.395
		1.244	0.744	1.256	1.221	0.547	1.419
		1.302	0.895	1.361	1.233	0.581	1.43
Fig. 2e	ALP+ Ar. (cm2/well)
	MPC	WT	WT	cKO	cKO
	A-TN	neg	Positive	Neg	Positive
		0.533	0.086	0.562	0.662
		0.919	0.143	0.676	0.652
		1.257	0.148	0.705	0.829
		1.3	0.195	0.795	0.853
Fig. 2g	Oc.N/T.A. (#/mm2)
	A-TN	neg	Positive	Neg	Positive
	1D11	neg	neg	Positive	Positive
		3.971	7.355	2.064	1.587
		4.657	8.148	2.805	1.583
		5.557	9.207	3.018	2.487
		6.879	9.789	3.757	3.179
Fig. 2i	NB.A/T.A (%)
	MPC	WT	WT	cKO	cKO
	TN	Y	A	Y	A
		25.498	10.994	31.581	29.24
		27.369	12.398	34.391	30.643
		27.135	15.205	36.492	32.635
		28.772	16.727	38.247	34.737
Fig. 2k	Oc.N/B.S (#/mm)
	MPC	WT	WT	cKO	cKO
	TN	Y	A	Y	A
		10.609	16.936	2.899	5.391
		11.653	17.973	5.334	7.942
		11.362	18.438	4.116	9.276
		13.624	20.059	4.232	10.379

## Sheet: Figure3
Fig. 3b	BV/TV (%)
	Control	Y-TNs	A-TNs
	23.019	18.592	14.151
	24.152	19.504	14.717
	26.798	21.198	17.17
		21.92	18.869
Fig. 3c	Tb.N (1/mm)
	Control	Y-TNs	A-TNs
	2.674	2.043	1.262
	3.457	2.261	1.37
	3.435	2.522	1.674
		2.543	2.058
Fig. 3d	Tb.Sp (mm)
	Control	Y-TNs	A-TNs
	0.242	0.349	0.411
	0.268	0.365	0.478
	0.345	0.391	0.494
		0.404	0.51
Fig. 3f	Ob.S/BS (%)
	Control	Y-TNs	A-TNs
	31.79	9.78	8.97
	35.33	19.02	12.23
	38.86	20.93	17.127
		31.42	17.12
Fig. 3g	Oc.S/BS (%)
	Control	Y-TNs	A-TNs
	20.005	38.263	46.965
	26.536	38.283	52.181
	26.971	40.879	61.753
		48.713	66.962
Fig. 3h	Oc.N/BS (#/mm)
	Control	Y-TNs	A-TNs
	5.78	10.15	12.37
	6.99	10.59	14.25
	7.4	12.11	18.55
		12.45	18.68

## Sheet: Figure4
Fig. 4d	Ob.N/BS (#/mm)
	WT	P-cKO
	17.3	8.265
	18.953	8.926
	18.404	10.643
	22.259	10.909
	30.857	10.689
		12.232
Fig. 4e	Oc.N/BS (#/mm)
	WT	P-cKO
	3.675	7.949
	4.017	8.761
	4.231	9.274
	5.898	10.513
	6.239	12.436
		9.705
Fig. 4f	% of cells in BM (TGF1+CD11b+ pre-gated)
	Ly6Chi6G-		Ly6C-6G+
	WT	P-cKO	WT	P-cKO
	0.994	0.76	5.175	8.743
	0.732	1.174	5.76	9.006
	0.936	1.17	6.257	9.854
	1.287	1.521	7.602	10.409
	1.667	1.872	8.45	11.082
Fig. 4g	No. of cells in BM (×10^6; TGF1+CD11b+ pre-gated)
	Ly6Chi6G-		Ly6C-6G+
	WT	P-cKO	WT	P-cKO
	0.79	1.054	4.913	9.504
	0.938	1.813	5.468	10.146
	0.965	2.661	5.994	10.613
	1.111	2.194	7.164	12.223
	1.608	2.193	8.041	12.602

## Sheet: Figure5
Fig. 5d	Ccl5 mRNA levels
	Young	Aged
	0.859	3.016
	0.894	3.237
	1.334	3.91
Fig. 5e	Ccl5 mRNA levels
	Young	Adult
	0.111	0.561
	0.157	0.574
	0.17	0.789
	0.385	0.874
	0.562	1.135
	0.652	1.096
	0.724	1.213
	0.885	1.272
	0.887	1.278
	0.959	1.428
	0.946	1.65
	1.089	2.257
	1.128	2.23
	1.591	2.543
	1.676	2.736
	1.787	2.7
		2.661
		3.463
Fig. 5f	% Input (Ccl5 Site1/2)
	RelA Ab		RelB Ab
	WT	P-cKO	WT	P-cKO
	2.179	3.143	0.679	2.125
	2.214	3.339	0.857	3.571
	2.929	5.75	1.411	3.768
Fig. 5g	% Input (Ccl5 Site 3)
	RelA Ab		RelB Ab
	WT	P-cKO	WT	P-cKO
	0.357	1.641	0.246	0.809
	0.72	1.959	0.273	1.244
	0.977	2.171	0.312	1.445
Fig. 5h	Vehicle		CCL4		CCL5		CXCL12
	Young	Aged	Young	Aged	Young	Aged	Young	Aged
	14.348	8.737	21.838	15.595	42.412	61.433	6.868	4.066
	15.904	8.714	28.378	19.022	49.584	56.445	11.854	4.688
	18.713	18.401	37.433	23.052	55.204	45.842	14.036	9.376
	21.526	19.334	38.045	21.817	65.176	73.286	16.528	20.27
	22.767	20.27	36.179	21.829	67.982	69.552	17.463	23.079
	29.003	22.453	36.487	33.369	70.477	70.166	20.27	24.955
	34.309	24.955	40.54	35.238	74.531	67.982	22.455	27.132
	35.556	23.076	43.971	44.91	74.848	76.716	28.38	29.944
	37.121	27.756	44.598	58.003	83.579	83.589	31.833	39.609
	40.239	28.691	47.713	54.573	82.639	84.219	36.799	42.741
	40.545	31.191	46.466	51.454	86.078	83.888	40.862	41.48
	41.806	34.615	58.952	48.024	88.252	89.188	45.53	38.992
	44.43	36.783	57.692	47.716	87.317	91.683	46.777	43.659
	47.738	45.845	58.024	62.681	94.803	91.059	48.025	47.728
	50.52	48.337	63.305	64.553	97.308	94.177	54.885	49.592
	57.379	50.211	68.924	70.48	98.271	98.543	59.875	51.463
	61.446	51.142	82.016	69.854	101.35	105.723	55.516	52.394
	62.06	55.2	80.145	74.22	105.719	137.837	62.684	56.135
	63.616	59.881	73.289	73.606	106.044	118.813	68.612	58.322
	64.564	61.434	72.036	77.961	113.2	111.954	81.704	60.226
	69.542	63.307	70.789	116.013	117.257		87.629	87.007
		78.278			119.125		86.695
Fig. 5i	% of CCR5+ cells
	Ly6Chi6G-	Ly6C-6G+
	1.994	79.16
	3.657	82.285
	4.648	86.261
	3.315	89.238
	6.79	95.368
Fig. 5j	MFI of CCR5
	Ly6Chi6G-	Ly6C-6G+
	45.052	1432.84
	44.037	1860.7
	89.552	2094.67
	144.278	2711.81
	149.254	2771.89
Fig. 5k	% of CSF-1R+ cells
	Ly6Chi6G-	Ly6C-6G+
	95.241	14.219
	93.555	14.545
	90.084	16.867
	90.927	15.207
	93.061	12.066
	95.372	8.926
	96.86	10.413
	93.392	12.727
	96.529	15.215
	96.21	13.058
	96.369	13.059
	96.532	15.21
	96.036	19.342
Fig. 5m	Cell migration (#/mm2)
	MPC	WT	WT	cKO	cKO
	Maraviroc	-	+	-	+
		97.57	41.75	173.18	98.17
		78.05	64.9	189.64	103.05
		91.48	61.24	203.05	120.73
		102.47	73.44	212.2	124.4

## Sheet: Figure6
Fig. 6b	BV/TV (%)
	Control	Y-TNs	A-TNs
	23.019	9.512	30.996
	24.152	13.43	32.58
	26.798	17.38	36.425
		18.011	44.797
Fig. 6c	Tb.N (1/mm)
	Control	Y-TNs	A-TNs
	2.674	1.726	2.579
	3.457	1.974	3.475
	3.435	2.13	4.036
		2.085	4.148
Fig. 6d	Tb.Sp (mm)
	Control	Y-TNs	A-TNs
	0.232	0.335	0.163
	0.268	0.354	0.219
	0.335	0.452	0.211
		0.463	0.272
Fig. 6e	BMD (g/cm2)
	Control	Y-TNs	A-TNs
	0.165	0.148	0.201
	0.179	0.159	0.262
	0.194	0.182	0.292
		0.234	0.301
Fig. 6g	Ob.S/BS (%)
	Control	Y-TNs	A-TNs
	31.793	12.611	35.001
	35.327	14.348	35.217
	38.86	13.915	37.176
		17.174	46.522
Fig. 6h	Oc.S/BS (%)
	Control	Y-TNs	A-TNs
	20.005	36.681	19.916
	26.536	40.18	19.214
	26.971	42.625	20.262
		51.358	25.512
Fig. 6i	Oc.N/BS (#/mm)
	Control	Y-TNs	A-TNs
	5.78	12.012	6.115
	6.989	12.009	6.008
	7.397	12.883	7.209
		13.756	8.189

## Sheet: Figure7
Fig. 7a	% of TCNs
	Vehicle	Maraviroc
	8.8461	6.14893
	6.93811	4.93685
	8.61712	4.05229
	12.0452	8.27856
	5.02327	5.82467
	12.1538	6.26477
	8.27304	7.22589
	8.46264	7.06417
	10.5775	7.71735
Fig. 7b	# of TCNs (×106)
	Vehicle	Maraviroc
	9.24418	5.25734
	7.25033	4.22101
	9.00489	3.46471
	5.1477	7.07817
	5.24932	4.9801
	12.7007	5.35637
	8.64532	6.17814
	8.84346	6.03986
	11.0535	6.59833
Fig. 7d	BV/TV (%)
	Vehicle	Maraviroc
	8.876	10.8
	11.465	11.761
	9.394	11.908
	12.056	13.242
	13.314	13.757
	12.426	15.015
	12.87	16.643
	13.243	18.344
	16.272	20.342
		17.974
Fig. 7e	Tb.Th (mm)
	Vehicle	Maraviroc
	0.041	0.046
	0.043	0.048
	0.046	0.05
	0.047	0.049
	0.048	0.048
	0.048	0.052
	0.048	0.051
	0.049	0.052
	0.05	0.058
		0.051
Fig. 7g	Cort.Th. (mm)
	Vehicle	Maraviroc
	0.054	0.06
	0.06	0.055
	0.056	0.062
	0.064	0.058
	0.044	0.069
	0.061	0.062
	0.064	0.061
	0.054	0.063
	0.054	0.066
		0.077
Fig. 7h	BMD (mg/cm3)
	Vehicle	Maraviroc
	969.504	941.129
	971.454	923.296
	932.032	983.439
	965.822	972.465
	923.745	1015.28
	976.002	976.941
	916.87	992.609
	910.155	976.942
	992.536	1023.94
		1009.58
Fig. 7i	MAR (µm/d)
	Vehicle	Maraviroc
	0.6357	1.2708
	0.2847	2.6285
	1.2437	2.6334
	0.541	4.3892
	1.4845	3.4622
	1.63005	2.5082
	0.6837	2.2585
	0.4325	5.28755
	1.48825	2.78175
Fig. 7j	BFR/BS (µm3/µm2/d)	BFR
	Vehicle	Maraviroc
	0.273	0.6661
	1.1316	1.4053
	0.4322	1.5258
	0.1787	2.5503
	0.62705	1.35315
	0.6129	1.31025
	0.28045	0.9811
	0.42795	3.062
	0.54395	1.38945
Fig. 7l	Ob.S/B.S (%)
	Vehicle	Maraviroc
	22.948	37.315
	27.804	27.612
	23.694	29.105
	24.627	29.851
	24.813	31.717
	24.625	33.956
	26.122	33.396
	27.239	42.164
	27.241	42.541
		42.724
Fig. 7m	Osteocalcin (ng/ml)
	Vehicle	Maraviroc
	2.096	7.279
	3.309	8.383
	3.752	10.257
	3.529	10.864
	4.026
Fig. 7o	Oc.N/B.S (#/mm)
	Vehicle	Maraviroc
	16.849	11.961
	17.288	12.935
	19.783	14.24
	21.957	15.545
	22.283	15.436
	23.805	16.522
	24.131	18.696
	24.133	20.435
	24.783	21.522
		24.565
Fig. 7p	Oc.S/B.S (%)
	Vehicle	Maraviroc
	32.065	23.188
	36.232	25.184
	39.493	27.723
	42.573	31.162
	45.536	24.095
	38.587	31.885
	40.58	39.494
	38.045	45.471
	40.046	24.278
		33.334
Fig. 7q	TRACP-5b (mIU/ml)
	Vehicle	Maraviroc
	1.743	1.5
	2.018	1.125
	2.338	1.732
	2.658	1.368
	1.831

## Sheet: Figure8
Fig. 8b	% ofLy6C-6G + cells
	WT	RII-cKO
	6.27544	3.95625
	8.67655	4.19353
	8.14369	5.11358
	9.46803	6.47347
	11.5009	5.31914
Fig. 8c	No. of Ly6C-6G+ cells (×10^6)
	WT	RII-cKO
	2.63569	1.34193
	3.03679	1.55964
	3.97657	2.03914
	4.37035	0.930849
	2.49244	1.14012
Fig. 8d	No. of Ly6Chi6G- cells (×10^6)
	WT	RII-cKO
	0.469775	0.537678
	0.439091	0.359197
	0.462256	0.416362
	0.643236	0.433669
	0.557409	0.467144
Fig. 8f	BV/TV (%)		Tb.N (#/mm)		Tb.Th (mm)		Tb.Sp (mm)
	WT	bR-cKO	WT	bR-cKO	WT	bR-cKO	WT	bR-cKO
	17.04	66.92	4.1344	7.6987	0.0465	0.1021	0.2331	0.1069
	16.75	61.89	4.3911	7.2579	0.0451	0.0979	0.2134	0.1259
	19.34	49.63	3.6541	6.0672	0.0481	0.0958	0.2712	0.1652
	16.72	56.74	3.1663	6.8339	0.0519	0.0985	0.3158	0.1381
	8.85	50.84	2.9949	5.8948	0.0433	0.0882	0.3309	0.1539
	17.73	63.56	4.2465	7.4189	0.0477	0.1002	0.2178	0.1198
	17.09	74.44	4.0497	7.9576	0.0474	0.1121	0.2317	0.105
	21.4	56.84	3.7132	7.2202	0.0539	0.0892	0.27	0.121
Fig. 8h	BV/TV (%)		Tb.N (#/mm)		Tb.Th (mm)		Tb.Sp (mm)
	WT	bR-cKO	WT	bR-cKO	WT	bR-cKO	WT	bR-cKO
	4	61.23	2.8628	7.5577	0.0456	0.1074	0.3475	0.1123
	19.44	32.98	2.9761	3.9149	0.0476	0.1556	0.3751	0.251
	4.71	26.92	2.0007	4.0379	0.047	0.1104	0.5096	0.2454
	1.85	80.29	1.5727	4.767	0.0454	0.2829	0.6412	0.2428
	10.59	66.82	3.1705	7.4351	0.0629	0.1157	0.3123	0.2109
	7.11	61.78	3.0929	6.0924	0.0501	0.1106	0.3148	0.2179
	5.31	53.76	2.3355	6.1104	0.0648	0.0949	0.4271	0.1201
Fig. 8j	BMD (mg/cm3)
	WT	bR-cKO
	1003.05	1071.61
	1020.01	1074.07
	974.536	1038.2
	982.765	1034.52
	982.692	1039.57
	1046.57	1042.74
	1039.13	1047.22
	1032.13	1055.52
Fig. 8k	Cort.Th. (mm)
	WT	bR-cKO
	0.062	0.098
	0.058	0.109
	0.062	0.094
	0.067	0.127
	0.052	0.112
	0.069	0.105
	0.068	0.101
	0.081	0.107
Fig. 8m	BMD (mg/cm3)
	WT	bR-cKO
	1277.97	1297.82
	1243.54	1282.88
	1286.05	1267.07
	1319.61	1256.31
	1321.78	1271.04
	1322.07	1285.84
	1252.85	1265.12
Fig. 8n	Cort.Th. (mm)
	WT	bR-cKO
	0.131	0.167
	0.14	0.185
	0.17	0.197
	0.171	0.203
	0.168	0.215
	0.183	0.216
	0.188	0.247
Fig. 8o	MAR (µm/d)
	WT	TbR-cKO
	0.27515	2.11085
	0.9017	2.52935
	0.9911	2.13095
	1.0283	1.2879
	0.87355	0.9672
	0.68205	1.7099
	1.084	1.57745
Fig. 8p	BFR/B.S (µm3/µm2/d)
	WT	TbR-cKO
	0.13065	0.77425
	0.2541	1.14625
	0.48585	0.82675
	0.4947	0.6123
	0.73335	0.5824
	0.6043	0.7511
	0.545	0.8182
Fig. 8q	Ob.S/B.S (%)
	WT	TbR-cKO
	19.3518	21.4547
	22.2758	27.1344
	15.4262	38.7963
	13.5033	18.8221
	18.1628	25.2764
	17.2481	24.6704
	16.4995	26.7291
	17.0961	24.109
Fig. 8r	Osteocalcin (ng/ml)
	WT	TbR-cKO
	3.36988	4.41648
	3.85491	4.874
	4.31659	6.09234
	2.35437	6.38729
	2.96254	7.43791
Fig. 8s	Oc.S/B.S (%)
	WT	TbR-cKO
	28.1954	4.85665
	23.6832	2.2424
	20.8682	11.676
	28.8301	5.04865
	26.0767	6.91835
	32.8036	4.28775
	27.9309	9.31135
	31.2288	5.1758
Fig. 8t	N.Oc/B.S (#/mm)
	WT	TbR-cKO
	13.188	2.7112
	16.6114	1.08105
	13.4008	6.45895
	14.9529	3.9439
	9.7799	6.9854
	16.1071	2.6262
	12.8101	5.67395
	16.8132	3.61535
Fig. 8u	TRACP-5b (mIU/ml)
	WT	TbR-cKO
	1.52717	0.53552
	2.42198	0.995767
	1.62298	0.810259
	1.75022	1.00831
	2.54637	0.43696
